# Supplementary material for: Community Characteristics and Population Dynamics of an Endangered Rhododendron nymphaeoides
Source: Ecol Evol. 2025 Apr 10;15(4):e71268. doi: 10.1002/ece3.71268 (PMC11985896; doi:10.1002/ece3.71268)
Supplement: Supplementary file 1 — Table S1. Community survey data of Rhododendron nymphaeoides. [file ECE3-15-e71268-s001.xlsx]

## Sheet: LSK Shrub layer
Sample plot	quadrat	species	DBH (diameter at breast height)	clear bole height	Height of tree	Crown breadth				Community	species	Family	genus
LSK	1	Rhododendron nymphaeoides W. K. Hu	8.8	2.5	4.5	4*3				Ⅰ	Ardisia crispa (Thunb.) A. DC.	Primulaceae Batsch ex Borkh.	Ardisia Sw.
	1	Rhododendron nymphaeoides W. K. Hu	3.9	3	4	3*3				Ⅰ	Sorbus megalocarpa Rehd.	Rosaceae	Sorbus Linnaeus
	1	Dendropanax dentiger (Harms) Merr.	8.1	1.5	4.5	2*3				Ⅰ	Symplocos ramosissima Wall. ex G. Don	Symplocaceae Desf.	Symplocos Jacq.
	1	Dalbergia hupeana Hance	9	2.1	5.2	2*2				Ⅰ	Symplocos lucida (Thunb.) Siebold & Zucc.	Symplocaceae Desf.	Symplocos Jacq.
	1	Lyonia ovalifolia var. lanceolata (Wall.) Hand.-Mazz.	5.4	1.6	3.5	2*3				Ⅰ	Berberis julianae Schneid.	Berberidaceae	Berberis Linnaeus
	1	Lyonia ovalifolia var. lanceolata (Wall.) Hand.-Mazz.	6.7	1.4	6	4*3				Ⅰ	Rubus hunanensis Hand.-Mazz.	Rosaceae	Rubus Linnaeus
	1	Hydrangea paniculata Sieb.	6.6	1.4	3	3*2				Ⅰ	Litsea elongata (Wall. ex Ness) Benth. et Hook. f.	Lauraceae	Litsea Lamarck
	1	Dalbergia hupeana Hance	7.2	2	5.5	3*4				Ⅰ	Dalbergia hupeana Hance	Fabaceae Lindl.	Dalbergia Linnaeus f.
	1	Dalbergia hupeana Hance	7.4	2	5.5	3*4				Ⅰ	Paederia foetida L.	Rubiaceae Juss.	Paederia L.
	1	Dendropanax dentiger (Harms) Merr.	8	2	4.8	3*3				Ⅰ	Fargesia spathacea Franch.	Poaceae	Fargesia Franchet
	1	Clethra delavayi Franch.	7.1	1.6	5.1	2*2				Ⅰ	Mahonia bealei (Fortune) Carr.	Berberidaceae	Mahonia Nuttall
	1	Dalbergia hupeana Hance	11.6	2.3	7.4	3*4				Ⅰ	Rhododendron mariesii Hemsl. et E. H. Wils.	Ericaceae	Rhododendron L.
	1	Clethra delavayi Franch.	10	2.3	5.4	2*4				Ⅰ	Ilex ficoidea Hemsl.	Aquifoliaceae	Ilex Linnaeus
	1	Clethra delavayi Franch.	4	3.2	4.1	2*2				Ⅰ	Mahonia fortunei (Lindl.) Fedde	Berberidaceae	Mahonia Nuttall
	1	Rhododendron nymphaeoides W. K. Hu	6.9	0.8	4.5	2*3				Ⅰ	Camellia mairei var. lapidea (Y. C. Wu) Sealy	Theaceae	Camellia Linnaeus
	1	Rhododendron nymphaeoides W. K. Hu	4.5	0.6	4	2*2				Ⅰ	Sorbus folgneri (C. K. Schneid.) Rehder	Rosaceae	Sorbus Linnaeus
	1	Lyonia ovalifolia var. lanceolata (Wall.) Hand.-Mazz.	7.8	2.2	4.8	2*3				Ⅰ	Diospyros kaki Thunb.	Ebenaceae	Diospyros Linnaeus
	1	Lyonia ovalifolia var. lanceolata (Wall.) Hand.-Mazz.	9.4	3.1	5.3	2*3				Ⅰ	Dendropanax dentiger (Harms) Merr.	Araliaceae	Dendropanax Decne. et Planch.
	1	Elaeagnus henryi Warb. ex Diels	4.1	1.2	5	3*3				Ⅰ	Rhododendron nymphaeoides W. K. Hu	Ericaceae	Rhododendron L.
	1	Elaeagnus henryi Warb. ex Diels	3.2	1.2	4	2*2				Ⅰ	Rubus malifolius Focke	Rosaceae	Rubus Linnaeus
	1	Styrax japonicus Sieb. et Zucc.	3.2	1.5	3	2*1.5				Ⅰ	Eurya loquaiana Dunn	Pentaphylacaceae Engl.	Eurya Thunb.
	1	Rhododendron nymphaeoides W. K. Hu	7.8	1.4	4.6	2*2				Ⅰ	Lyonia ovalifolia var. lanceolata (Wall.) Hand.-Mazz.	Ericaceae	Lyonia Nuttall
	1	Rhododendron nymphaeoides W. K. Hu	13.3	2	5.2	4*4				Ⅰ	Rubus columellaris Tutcher	Rosaceae	Rubus Linnaeus
	1	Rhododendron nymphaeoides W. K. Hu	3.4	1.5	3	1*2				Ⅰ	Styrax japonicus Sieb. et Zucc.	Styracaceae	Styrax Linnaeus
	1	Clethra delavayi Franch.	3	1.4	2.3	1.5*1.5				Ⅰ	Elaeagnus henryi Warb. ex Diels	Elaeagnaceae	Elaeagnus Linnaeus
	1	Dalbergia hupeana Hance	8.4	2.2	5.5	2*4				Ⅰ	Ficus heteromorpha Hemsl.	Moraceae	Ficus Linnaeus
	1	Sorbus folgneri (C. K. Schneid.) Rehder	3.2	1.5	3.5	3*2				Ⅰ	Skimmia reevesiana (Fort.) Fort.	Rutaceae	Skimmia Thunberg
	1	Clethra delavayi Franch.	9.7	2.3	5.5	3*4				Ⅰ	Hydrangea paniculata Sieb.	Hydrangeaceae Dumort.	Hydrangea L.
	1	Dendropanax dentiger (Harms) Merr.	5.2	2.3	6.3	2*3				Ⅰ	Clethra delavayi Franch.	Clethraceae	Clethra Gronov. ex L.
	1	Dalbergia hupeana Hance	6.9	3	6	2*3				Ⅰ	Lyonia ovalifolia (Wall.) Drude	Ericaceae	Lyonia Nuttall
	1	Dalbergia hupeana Hance	7	3	5	2*3				Ⅰ	Acer sinense Pax	Sapindaceae Juss.	Acer L.
	1	Dalbergia hupeana Hance	4.9	1.7	4.8	4*4				Ⅰ	Ardisia crenata Sims	Primulaceae Batsch ex Borkh.	Ardisia Sw.
	1	Clethra delavayi Franch.	4	2.7	5.2	2*3				Ⅰ	Monachosorum henryi Christ	Dennstaedtiaceae Lotsy	Monachosorum Kunze
	1	Clethra delavayi Franch.	6.6	2.5	6.3	2*3				Ⅰ	Cayratia japonica (Thunb.) Gagnep.	Vitaceae	Cayratia Jussieu
	1	Clethra delavayi Franch.	5	2.6	5.2	1*2				Ⅰ	Dryopteris fuscipes C. Chr.	Dryopteridaceae	Dryopteris Adanson
	1	Clethra delavayi Franch.	6.1	2.3	6.3	2*4				Ⅰ	Disporum cantoniense (Lour.) Merr.	Colchicaceae DC.	Disporum Salisbury ex D. Don
	1	Rhododendron nymphaeoides W. K. Hu	9.8	2.4	6.2	3*4				Ⅰ	Oplismenus undulatifolius (Ard.) Roemer et Schuit.	Poaceae	Oplismenus P. Beauvois
	2	Rhododendron nymphaeoides W. K. Hu	13.8	2.3	6.5	4*4
	2	Rhododendron nymphaeoides W. K. Hu	5.2	1.7	4.8	1*2
	2	Rhododendron nymphaeoides W. K. Hu	6.4	2.2	3	1*2
	2	Lyonia ovalifolia var. lanceolata (Wall.) Hand.-Mazz.	11.7	4.5	7.5	3*4
	2	Lyonia ovalifolia var. lanceolata (Wall.) Hand.-Mazz.	6.4	2.2	3	1*2
	2	Rhododendron nymphaeoides W. K. Hu	6.9	1.6	5.6	2*4
	2	Rhododendron nymphaeoides W. K. Hu	5.7	1.8	5.5	2*3
	2	Dendropanax dentiger (Harms) Merr.	4.9	2.2	5.2	2*2
	2	Rhododendron nymphaeoides W. K. Hu	10	2	5.5	2*4
	2	Rhododendron nymphaeoides W. K. Hu	6.7	1.4	5	2*2
	2	Rhododendron nymphaeoides W. K. Hu	4.4	2.3	5.1	1*2
	2	Rubus malifolius Focke	4.2	1.6	4.5	6*6
	2	Rubus malifolius Focke	3.7	3	4.5	6*6
	2	Rubus malifolius Focke	4.2	2	4.5	6*6
	2	Rhododendron nymphaeoides W. K. Hu	7.3	1.4	5.4	2*3
	2	Clethra delavayi Franch.	5.2	2.7	5.4	2*3
	2	Lyonia ovalifolia var. lanceolata (Wall.) Hand.-Mazz.	12.3	3.5	8	4*5
	2	Rhododendron nymphaeoides W. K. Hu	7.5	1.5	3	2*3
	2	Rhododendron nymphaeoides W. K. Hu	5.6	1.5	4.2	1*2
	2	Rhododendron nymphaeoides W. K. Hu	3.7	1.5	4	2*3
	2	Rhododendron nymphaeoides W. K. Hu	6.4	1.4	3.5	4*3
	2	Lyonia ovalifolia var. lanceolata (Wall.) Hand.-Mazz.	7.5	1.6	5.4	3*4
	2	Lyonia ovalifolia var. lanceolata (Wall.) Hand.-Mazz.	6.2	2.4	5.5	2*4
	2	Lyonia ovalifolia var. lanceolata (Wall.) Hand.-Mazz.	4.1	2.7	4.2	1*2
	2	Clethra delavayi Franch.	6.5	1.6	6	3*2
	2	Rhododendron nymphaeoides W. K. Hu	5.1	1.5	2.7	1*2
	2	Rhododendron nymphaeoides W. K. Hu	4.8	1.9	3.2	1*2
	2	Lyonia ovalifolia var. lanceolata (Wall.) Hand.-Mazz.	12	2.2	7.5	4*5
	2	Rhododendron nymphaeoides W. K. Hu	4.5	1.5	3	3*2
	2	Rhododendron nymphaeoides W. K. Hu	6.6	1.4	4.5	4*3
	2	Rhododendron nymphaeoides W. K. Hu	6.5	1.4	5.5	3*2
	3	Rhododendron nymphaeoides W. K. Hu	4.8	1.7	3	2*1.5
	3	Rhododendron nymphaeoides W. K. Hu	5.1	1.5	4	4*3
	3	Rhododendron nymphaeoides W. K. Hu	4.3	2.3	5.2	2*2
	3	Rhododendron nymphaeoides W. K. Hu	5.5	2.1	5.3	2*3
	3	Rhododendron nymphaeoides W. K. Hu	6.9	1.6	5.5	3*3
	3	Lyonia ovalifolia (Wall.) Drude	4.9	1.6	2.2	3*2
	3	Lyonia ovalifolia (Wall.) Drude	6.6	1.4	3	4*2
	3	Diospyros kaki Thunb.	7.8	4.6	7.3	2*3
	3	Rhododendron mariesii Hemsl. et E. H. Wils.	4	1.4	4.5	2*1
	3	Rhododendron mariesii Hemsl. et E. H. Wils.	3	1.3	3	1*1
	3	Rhododendron nymphaeoides W. K. Hu	8.3	1.4	4.8	2*3
	3	Lyonia ovalifolia (Wall.) Drude	4.7	1.8	4	2*2
	3	Lyonia ovalifolia (Wall.) Drude	3.2	1.8	3.5	2*2
	3	Clethra delavayi Franch.	3.5	2.2	6.2	1*1
	3	Rhododendron nymphaeoides W. K. Hu	6.3	1.6	4.7	1*2
	3	Rhododendron nymphaeoides W. K. Hu	11.6	1.8	5	2*3
	3	Rhododendron nymphaeoides W. K. Hu	9.2	1.4	5	2*3
	3	Rhododendron nymphaeoides W. K. Hu	5.9	1.4	4.7	2*2
	3	Lyonia ovalifolia var. lanceolata (Wall.) Hand.-Mazz.	15.3	2.3	7.4	4*4
	3	Rhododendron nymphaeoides W. K. Hu	8	1.4	5	2*3
	3	Rhododendron nymphaeoides W. K. Hu	9.7	1.7	5.5	2*3
	3	Rhododendron nymphaeoides W. K. Hu	7.6	2.2	4.8	2*3
	3	Clethra delavayi Franch.	7.2	1.3	5	5*3
	3	Rhododendron nymphaeoides W. K. Hu	6.7	1.4	4.2	2*2
	3	Rhododendron nymphaeoides W. K. Hu	6.4	1.5	4.3	1*2
	3	Clethra delavayi Franch.	11.7	1.5	5.2	4*4
	3	Lyonia ovalifolia (Wall.) Drude	4.2	2	4.5	2*1
	3	Rhododendron nymphaeoides W. K. Hu	6.6	1.5	5	2*3
	3	Rhododendron nymphaeoides W. K. Hu	7.3	1.7	5	2*3
	3	Rhododendron nymphaeoides W. K. Hu	3.4	1.4	5	2*1
	3	Clethra delavayi Franch.	8.3	1.3	5.5	3*4
	4	Rhododendron nymphaeoides W. K. Hu	4.6	1.4	5	3*4
	4	Lyonia ovalifolia (Wall.) Drude	4.3	4.8	6.3	2*2
	4	Lyonia ovalifolia (Wall.) Drude	6.9	2.4	6	3*4
	4	Rhododendron nymphaeoides W. K. Hu	13.4	1.4	6.2	4*4
	4	Rhododendron nymphaeoides W. K. Hu	3.9	1.6	3	1*2
	4	Clethra delavayi Franch.	9.2	1.4	6	2*3
	4	Rhododendron nymphaeoides W. K. Hu	6	1.3	2.3	4*2
	4	Rhododendron nymphaeoides W. K. Hu	5.6	1.4	2.4	2*3
	4	Rhododendron nymphaeoides W. K. Hu	8.2	1.5	2	1.5*1
	4	Lyonia ovalifolia (Wall.) Drude	9.9	2	6.5	4*3
	4	Rhododendron nymphaeoides W. K. Hu	4.8	0.8	3	2*3
	4	Rhododendron nymphaeoides W. K. Hu	4.4	1.2	3.5	2*3
	4	Rhododendron nymphaeoides W. K. Hu	7.8	1.5	4.5	3*4
	4	Clethra delavayi Franch.	12.3	3	6	3*4
	4	Rhododendron nymphaeoides W. K. Hu	9.7	1.5	4	4*5
	4	Sorbus megalocarpa Rehd.	3.4	1.9	3.8	1*2
	4	Sorbus megalocarpa Rehd.	4.9	1.4	3.6	2*2
	4	Sorbus megalocarpa Rehd.	13.7	1.4	5.3	2*4
	4	Lyonia ovalifolia (Wall.) Drude	4.6	1.4	4.2	2*2
	4	Lyonia ovalifolia (Wall.) Drude	5	2.4	5.3	2*2
	4	Rhododendron nymphaeoides W. K. Hu	3.6	1.6	3.8	2*2
	4	Rhododendron nymphaeoides W. K. Hu	3.8	1.4	3.4	2*2

## Sheet: LSK Shrub and Herb layer
Shrub layer								Herb layer
quadrat	species	The number of plants	Ground diameter	Height of tree	coverage(%)			quadrat	species	The number of plants	Height of tree	coverage(%)
1	Fargesia spathacea Franch.	95	1.2	300	18			1	Monachosorum henryi Christ	5	35	15
1	Paederia foetida L.	3	0.4	250	2			1	Cayratia japonica (Thunb.) Gagnep.	3	20	1
1	Ficus heteromorpha Hemsl.	3	0.8	70	3
1	Camellia mairei var. lapidea (Y. C. Wu) Sealy	2	3.2	250	5			2	Dryopteris fuscipes C. Chr.	7	40	15
1	Skimmia reevesiana (Fort.) Fort.	3	0.6	45	1			2	Disporum cantoniense (Lour.) Merr.	3	50	2
1	Rubus malifolius Focke	2	1	250	10			2	Oplismenus undulatifolius (Ard.) Roemer et Schuit.	20	35	6
1	Rubus columellaris Tutcher	3	0.2	25	0.5
1	Rhododendron nymphaeoides W. K. Hu	3	2	100	3			3	Monachosorum henryi Christ	5	35	15
1	Rhododendron nymphaeoides W. K. Hu	10	0.5	25	8
2	Litsea elongata (Wall. ex Ness) Benth. et Hook. f.	4	0.4	50	2			3	Disporum cantoniense (Lour.) Merr.	3	50	2
2	Fargesia spathacea Franch.	155	1.4	220	50			3	Oplismenus undulatifolius (Ard.) Roemer et Schuit.	10	35	3
2	Skimmia reevesiana (Fort.) Fort.	5	0.3	50	4
2	Ardisia crenata Sims	2	0.8	35	1.5			4	Monachosorum henryi Christ	5	35	15
2	Berberis julianae Schneid.	2	0.3	40	0.5			4	Cayratia japonica (Thunb.) Gagnep.	3	20	1
2	Acer sinense Pax	1	0.8	70	0.5			4	Oplismenus undulatifolius (Ard.) Roemer et Schuit.	10	35	3
2	Rhododendron nymphaeoides W. K. Hu	3	1.5	80	2
2	Rhododendron nymphaeoides W. K. Hu	8	0.5	30	6
3	Symplocos ramosissima Wall. ex G. Don	3	1	70	3
3	Mahonia bealei (Fortune) Carr.	1	1.8	130	3
3	Eurya loquaiana Dunn	2	1.1	110	7
3	Ilex ficoidea Hemsl.	2	0.6	50	1
3	Mahonia fortunei (Lindl.) Fedde	2	0.2	20	0.5
3	Symplocos lucida (Thunb.) Siebold & Zucc.	2	1.2	110	2
3	Rubus hunanensis Hand.-Mazz.	2	0.3	25	3
3	Ardisia crispa (Thunb.) A. DC.	1	0.4	40	0.5
3	Rhododendron nymphaeoides W. K. Hu	2	1.2	75	2
4	Fargesia spathacea Franch.	95	1.2	300	18
4	Skimmia reevesiana (Fort.) Fort.	5	0.3	50	4
4	Ardisia crenata Sims	2	0.8	35	1.5
4	Rubus hunanensis Hand.-Mazz.	2	0.3	25	3
4	Rhododendron nymphaeoides W. K. Hu	2	0.8	65	1.5
4	Rhododendron nymphaeoides W. K. Hu	7	0.5	35	8

## Sheet: LZH Shrub layer
Sample plot	quadrat	species	DBH (diameter at breast height)	clear bole height	Height of tree	Crown breadth		Community	species	Family	genus
LZH	1	Pyrularia edulis (Wall.) A. DC.	8.2	2.2	420	1*2		Ⅲ	Quercus engleriana Seem.	Fagaceae	Quercus Linnaeus
	1	Lyonia ovalifolia (Wall.) Drude	5.2	3.2	4.5	1*2		Ⅲ	Smilax china L.	Smilacaceae Vent.	Smilax Linnaeus
	1	Rhododendron nymphaeoides W. K. Hu	9.7	1.9	4.6	1*2		Ⅲ	Machilus chuanchienensis S. K. Lee	Lauraceae	Machilus Nees
	1	Rhododendron nymphaeoides W. K. Hu	5.7	2.2	5.2	1*2		Ⅲ	Cyclobalanopsis jenseniana (Hand.-Mazz.) W. C. Cheng et T. Hong ex Q. F. Zheng	Fagaceae	Quercus Linnaeus
	1	Lyonia ovalifolia (Wall.) Drude	7.6	2.3	5.1	2*2		Ⅲ	Rhododendron simsii Planch.	Ericaceae	Rhododendron L.
	1	Rhododendron nymphaeoides W. K. Hu	9	1.7	4.3	2*1		Ⅲ	Stranvaesia davidiana Decne.	Rosaceae	Stranvaesia Lindley
	1	Rhododendron nymphaeoides W. K. Hu	7.6	1.3	2.3	1*1		Ⅲ	Castanopsis chunii W. C. Cheng	Fagaceae	Castanopsis Spach
	1	Lyonia ovalifolia (Wall.) Drude	5.1	1.5	5.1	2*2		Ⅲ	Platycarya strobilacea Sieb. et Zucc.	Juglandaceae	Platycarya Siebold et Zuccarini
	1	Rhododendron nymphaeoides W. K. Hu	6.9	1.6	5.2	1*1		Ⅲ	Fargesia spathacea Franch.	Poaceae	Fargesia Franchet
	1	Rhododendron nymphaeoides W. K. Hu	4.2	1.7	4.8	1*2		Ⅲ	Parathelypteris glanduligera (Kunze) Ching	Thelypteridaceae	Parathelypteris (H. Itô) Ching
	1	Rhododendron nymphaeoides W. K. Hu	5.9	1.8	3.7	1*2		Ⅲ	Diplopterygium glaucum (Thunb. ex Houtt.) Nakai	Gleicheniaceae	Diplopterygium Presl
	1	Rhododendron nymphaeoides W. K. Hu	6.3	3.2	5.4	1*2		Ⅲ	Incarvillea arguta (Royle) Royle	Bignoniaceae	Incarvillea Jussieu
	1	Eurya nitida Korth.	6.2	1.7	5.4	1*2		Ⅲ	Rubus chroosepalus Focke	Rosaceae	Rubus Linnaeus
	1	Lyonia ovalifolia (Wall.) Drude	6.5	1.8	5.3	1*2		Ⅲ	Pteridium revolutum (Blume) Nakai	Dennstaedtiaceae Lotsy	Pteridium Scopoli
	1	Lyonia ovalifolia (Wall.) Drude	8.3	1.7	5.2	2*1		Ⅲ	Sorbus caloneura (Stapf) Rehd.	Rosaceae	Sorbus Linnaeus
	1	Rhododendron nymphaeoides W. K. Hu	10.5	1.9	4.8	2*1		Ⅲ	Viburnum fordiae Hance	Adoxaceae	Viburnum Linnaeus
	1	Rhododendron nymphaeoides W. K. Hu	2.5	1.3	4.2	2*1		Ⅲ	Symplocos sumuntia Buch.-Ham. ex D. Don	Symplocaceae	Symplocos Jacquin
	1	Rhododendron nymphaeoides W. K. Hu	6.9	1.6	3.5	1*2		Ⅲ	Mahonia fortunei (Lindl.) Fedde	Berberidaceae	Mahonia Nuttall
	1	Rhododendron nymphaeoides W. K. Hu	5.7	1.6	4.2	1*2		Ⅲ	Sorbus folgneri (C. K. Schneid.) Rehder	Rosaceae	Sorbus Linnaeus
	1	Lithocarpus hancei (Benth.) Rehd.	8	1.3	4.2	2*2		Ⅲ	Rhododendron nymphaeoides W. K. Hu	Ericaceae	Rhododendron L.
	2	Rhododendron nymphaeoides W. K. Hu	1.3	0.1	1	0.1*0.2		Ⅲ	Schefflera delavayi (Franch.) Harms	Araliaceae	Schefflera J. R. Forster et G. Forster
	2	Rhododendron nymphaeoides W. K. Hu	2.6	0.2	1.2	0.3*0.4		Ⅲ	Pyrularia edulis (Wall.) A. DC.	Santalaceae	Pyrularia Michaux
	2	Rhododendron nymphaeoides W. K. Hu	3.3	1.3	3.1	1*1		Ⅲ	Dalbergia hancei Benth.	Fabaceae Lindl.	Dalbergia Linnaeus f.
	2	Rhododendron nymphaeoides W. K. Hu	6.9	1.4	4.1	1*2		Ⅲ	Abelia uniflora R. Br.	Caprifoliaceae Juss.	Abelia R. Brown
	2	Rhododendron nymphaeoides W. K. Hu	5.6	1.4	3.9	1*2		Ⅲ	Miscanthus floridulus (Labill.) Warburg ex K. Schumann	Poaceae	Miscanthus Andersson
	2	Rhododendron nymphaeoides W. K. Hu	8	1.4	3.6	1*1		Ⅲ	Camellia pitardii Cohen-Stuart	Theaceae	Camellia Linnaeus
	2	Rhododendron nymphaeoides W. K. Hu	6.6	1.4	3.7	1*1		Ⅲ	Eurya nitida Korth.	Pentaphylacaceae Engl.	Eurya Thunberg
	2	Rhododendron nymphaeoides W. K. Hu	6.9	1.5	3.7	1*1		Ⅲ	Callerya dielsiana (Harms)P. K. Lôc ex Z. Wei et Pedley	Fabaceae Lindl.	Callerya Endlicher
	2	Rhododendron nymphaeoides W. K. Hu	6.3	1.5	3.6	1*1		Ⅲ	Ficus heteromorpha Hemsl.	Moraceae	Ficus Linnaeus
	2	Lyonia ovalifolia (Wall.) Drude	5.4	1.4	3.7	1*1		Ⅲ	Lithocarpus hancei (Benth.) Rehd.	Fagaceae	Lithocarpus Blume
	2	Lyonia ovalifolia (Wall.) Drude	6.8	1.4	3.8	1*1		Ⅲ	Lyonia ovalifolia (Wall.) Drude	Ericaceae	Lyonia Nuttall
	2	Pyrularia edulis (Wall.) A. DC.	9.8	2.3	3.9	1*2		Ⅲ	Photinia beauverdiana Schneid.	Rosaceae	Photinia Lindley
	2	Rhododendron nymphaeoides W. K. Hu	7.4	3.1	4.2	1*2
	2	Rhododendron nymphaeoides W. K. Hu	8.1	3.5	4.3	1*2
	2	Rhododendron nymphaeoides W. K. Hu	7.2	1.5	4.2	1*2
	2	Rhododendron nymphaeoides W. K. Hu	7.1	1.5	3.8	1*2
	2	Rhododendron nymphaeoides W. K. Hu	10.9	1.4	3.8	1*2
	2	Rhododendron nymphaeoides W. K. Hu	3.5	1.4	3.2	1*2
	2	Rhododendron nymphaeoides W. K. Hu	7.2	1.4	3.1	1*2
	2	Lithocarpus hancei (Benth.) Rehd.	8.8	1.6	4.3	1*2
	2	Lithocarpus hancei (Benth.) Rehd.	8.5	1.7	3.8	1*2
	2	Lithocarpus hancei (Benth.) Rehd.	8.4	1.6	3.9	1*2
	2	Lithocarpus hancei (Benth.) Rehd.	11.3	1.7	3.9	1*2
	3	Rhododendron nymphaeoides W. K. Hu	4.7	1.4	1.9	1*2
	3	Rhododendron nymphaeoides W. K. Hu	4.3	1.4	1.8	1*1
	3	Rhododendron nymphaeoides W. K. Hu	5.7	1.4	3.5	1*1
	3	Rhododendron nymphaeoides W. K. Hu	2.3	1.4	3.7	1*2
	3	Rhododendron nymphaeoides W. K. Hu	8.1	1.4	3.9	1*2
	3	Rhododendron nymphaeoides W. K. Hu	7.5	1.4	2.1	1*1
	3	Rhododendron nymphaeoides W. K. Hu	5.4	1.4	2.3	1*1
	3	Rhododendron nymphaeoides W. K. Hu	5.3	1.4	2.2	1*1
	3	Rhododendron nymphaeoides W. K. Hu	3.6	1.3	1.7	1*1
	3	Rhododendron nymphaeoides W. K. Hu	2.3	1.4	1.8	1*1
	3	Lithocarpus hancei (Benth.) Rehd.	20.3	1.4	5.2	5*5
	3	Rhododendron nymphaeoides W. K. Hu	1.3	0.8	1.1	0.2*0.1
	3	Rhododendron nymphaeoides W. K. Hu	2.3	0.8	1	0.2*0.1
	4	Lyonia ovalifolia (Wall.) Drude	8.9	1.5	3.6	2*2
	4	Lyonia ovalifolia (Wall.) Drude	6.9	1.4	3.8	2*2
	4	Lithocarpus hancei (Benth.) Rehd.	12.3	1.4	3.9	2*2
	4	Rhododendron nymphaeoides W. K. Hu	3.8	1.4	1.9	1*1
	4	Rhododendron nymphaeoides W. K. Hu	2.3	1.4	1.9	1*1
	4	Rhododendron nymphaeoides W. K. Hu	8.8	1.4	2.5	2*2
	4	Lyonia ovalifolia (Wall.) Drude	7.3	1.6	3.6	4*3
	4	Pyrularia edulis (Wall.) A. DC.	9.8	1.6	4.3	3*3
	4	Cyclobalanopsis jenseniana (Hand.-Mazz.) W. C. Cheng et T. Hong ex Q. F. Zheng	8.3	1.4	5.3	4*3
	4	Cyclobalanopsis jenseniana (Hand.-Mazz.) W. C. Cheng et T. Hong ex Q. F. Zheng	21.3	1.4	5.2	1*2
	4	Castanopsis chunii W. C. Cheng	28.3	1.6	5.1	3*4
	4	Camellia pitardii Cohen-Stuart	5.4	1.7	5.1	2*2
	4	Castanopsis chunii W. C. Cheng	26.8	1.8	6.2	3*4
	4	Castanopsis chunii W. C. Cheng	12.3	1.6	6.3	3*4

## Sheet: LZH Shrub and Herb layer
Shrub layer								Herb layer
quadrat		The number of plants	Ground diameter	Height of tree	coverage(%)			quadrat	species	The number of plants	Height of tree	coverage(%)
1	Rhododendron simsii Planch.	7	3.8	140	10			1	Miscanthus floridulus (Labill.) Warburg ex K. Schumann	5	100	6
1	Stranvaesia davidiana Decne.	12	2.6	300	25			1	Incarvillea arguta (Royle) Royle	2	75	0.5
1	Sorbus folgneri (C. K. Schneid.) Rehder	2	2.8	400	8			2	Miscanthus floridulus (Labill.) Warburg ex K. Schumann	4	70	3
1	Sorbus folgneri (C. K. Schneid.) Rehder	3	1.5	100	3			2	Parathelypteris glanduligera (Kunze) Ching	5	6	1.5
1	Eurya nitida Korth.	2	1.2	160	1			3	Miscanthus floridulus (Labill.) Warburg ex K. Schumann	10	85	3
1	Dalbergia hancei Benth.	1	1.6	45	0.5			3	Parathelypteris glanduligera (Kunze) Ching	2	6	0.5
1	Dalbergia hancei Benth.	1	2.5	160	2			4	Miscanthus floridulus (Labill.) Warburg ex K. Schumann	1	60	3
1	Rubus chroosepalus Focke	4	0.6	180	1.5			4	Pteridium revolutum (Blume) Nakai	10	50	10
1	Smilax china L.	3	0.3	6	0.5			4	Diplopterygium glaucum (Thunb. ex Houtt.) Nakai	30	50	50
1	Callerya dielsiana (Harms)P. K. Lôc ex Z. Wei et Pedley	2	0.3	8	0.5
1	Mahonia fortunei (Lindl.) Fedde	1	1.6	60	0.5
1	Schefflera delavayi (Franch.) Harms	1	2.2	100	2
1	Photinia beauverdiana Schneid.	4	0.2	25	0.5
1	Fargesia spathacea Franch.	1	0.2	5	0.5
1	Rhododendron nymphaeoides W. K. Hu	1	2.5	130	1.5
2	Schefflera delavayi (Franch.) Harms	1	2.4	200	3
2	Rhododendron simsii Planch.	1	3.2	100	1.5
2	Eurya nitida Korth.	2	3.5	300	1.5
2	Quercus engleriana Seem.	1	2.5	250	1
2	Platycarya strobilacea Sieb. et Zucc.	1	4.5	2.8	8
2	Abelia uniflora R. Br.	6	0.2	20	1.5
2	Viburnum fordiae Hance	6	1.3	35	1
2	Machilus chuanchienensis S. K. Lee	3	0.8	50	2
2	Symplocos sumuntia Buch.-Ham. ex D. Don	2	3	200	4
2	Lyonia ovalifolia (Wall.) Drude	3	2.5	250	8
2	Ficus heteromorpha Hemsl.	1	0.8	50	1
2	Sorbus caloneura (Stapf) Rehd.	1	2.8	350	2
2	Rhododendron nymphaeoides W. K. Hu	2	1.5	100	3
3	Lyonia ovalifolia (Wall.) Drude	3	0.6	150	1.5
3	Rhododendron simsii Planch.	7	2	180	22
3	Rhododendron simsii Planch.	8	0.3	6	3
3	Lithocarpus hancei (Benth.) Rehd.	4	2.2	250	6
3	Camellia pitardii Cohen-Stuart	1	2.5	150	10
3	Stranvaesia davidiana Decne.	6	2.5	2.8	18
3	Abelia uniflora R. Br.	2	0.4	40	0.5
3	Fargesia spathacea Franch.	1	0.2	8	0.5
3	Rhododendron nymphaeoides W. K. Hu	4	2.3	1.4	5
4	Smilax china L.	2	0.3	300	1
4	Rhododendron simsii Planch.	6	1.2	120	18
4	Camellia pitardii Cohen-Stuart	2	2.5	160	6
4	Viburnum fordiae Hance	3	1.6	180	5
4	Eurya nitida Korth.	4	1	100	6
4	Symplocos sumuntia Buch.-Ham. ex D. Don	2	2.2	150	5
4	Rhododendron nymphaeoides W. K. Hu	1	2.3	1.4	2

## Sheet: HTS Shrub layer
Sample plot	quadrat	species	DBH (diameter at breast height)	clear bole height	Height of tree	Crown breadth			Community	species	Family	genus
HTS	1	Rhododendron nymphaeoides W. K. Hu	8.3	60	1.9	1*1			Ⅳ	Quercus engleriana Seem.	Fagaceae	Quercus Linnaeus
	1	Rhododendron nymphaeoides W. K. Hu	7.8	50	1.8	1*0.5			Ⅳ	Smilax china L.	Smilacaceae Vent.	Smilax Linnaeus
	1	Rhododendron nymphaeoides W. K. Hu	5.3	50	1.6	1*0.5			Ⅳ	Vaccinium japonicum var. sinicum (Nakai) Rehd.	Ericaceae	Vaccinium Linnaeus
	1	Rhododendron nymphaeoides W. K. Hu	2.7	45	1	1*1			Ⅳ	Michelia wilsonii subsp. szechuanica (Dandy) J. Li	Magnoliaceae	Michelia Linnaeus
	1	Rhododendron nymphaeoides W. K. Hu	7.5	50	1	1.5*1.5			Ⅳ	Rubus setchuenensis Bureau et Franch.	Rosaceae	Rubus Linnaeus
	1	Lyonia ovalifolia (Wall.) Drude	8	80	2.2	0.5*0.5			Ⅳ	Machilus chuanchienensis S. K. Lee	Lauraceae	Machilus Nees
	1	Lyonia ovalifolia (Wall.) Drude	7.8	75	2.1	0.5*0.5			Ⅳ	Lithocarpus megalophyllus Rehd.et Wils.	Fagaceae	Lithocarpus Blume
	1	Ternstroemia gymnanthera (Wight et Arn.) Bedd.	8.7	1.5	3	3*2			Ⅳ	Corydalis bungeana Turcz.	Papaveraceae Juss.	Corydalis DC.
	1	Osmanthus fragrans (Thunb.) Lour.	10.5	1.2	5	2*1.5			Ⅳ	Ilex chinensis Sims	Aquifoliaceae	Ilex Linnaeus
	1	Osmanthus fragrans (Thunb.) Lour.	8.9	1.2	5	2*1.5			Ⅳ	Rhododendron simsii Planch.	Ericaceae	Rhododendron L.
	1	Osmanthus fragrans (Thunb.) Lour.	6.3	1	4	2*1.5			Ⅳ	Symplocos ramosissima Wall. ex G. Don	Symplocaceae Desf.	Symplocos Jacq.
	1	Quercus engleriana Seem.	15.7	2.5	6	4*3			Ⅳ	Cyrtomium omeiense Ching et Shing	Dryopteridaceae	Cyrtomium C. Presl
	1	Osmanthus fragrans (Thunb.) Lour.	5.2	1	2.3	1*1			Ⅳ	Itea omeiensis Schneid.	Iteaceae J. Agardh	Itea Linnaeus
	1	Acer oliverianum Pax	5	1.4	350	2*3			Ⅳ	Actinidia rubricaulis var. coriacea (Finet et Gagnep.) C. F. Liang	Actinidiaceae	Actinidia Lindley
	1	Osmanthus fragrans (Thunb.) Lour.	8.3	1.4	3.5	2*1			Ⅳ	Pileostegia viburnoides Hook. f. et Thoms.	Hydrangeaceae Dumort.	Pileostegia J. D. Hooker et Thomson
	2	Rhododendron nymphaeoides W. K. Hu	7.3	1	2.5	1*1			Ⅳ	Taxus wallichiana var. chinensis (Pilg.) Florin	Taxaceae	Taxus Linnaeus
	2	Rhododendron nymphaeoides W. K. Hu	5.6	1.5	2	1*1.5			Ⅳ	Smilax polycolea Warb.	Smilacaceae Vent.	Smilax Linnaeus
	2	Rhododendron nymphaeoides W. K. Hu	6.5	1.2	3	2*1			Ⅳ	Stranvaesia davidiana Decne.	Rosaceae	Stranvaesia Lindley
	2	Rhododendron nymphaeoides W. K. Hu	2.8	60	2	1*1			Ⅳ	Ternstroemia gymnanthera (Wight et Arn.) Bedd.	Pentaphylacaceae Engl.	Ternstroemia Mutis ex Linnaeus f.
	2	Sorbus folgneri (C. K. Schneid.) Rehder	9.7	1.5	4.5	4*5			Ⅳ	Castanopsis chunii W. C. Cheng	Fagaceae	Castanopsis Spach
	2	Quercus engleriana Seem.	8.3	1.4	2.4	3*2			Ⅳ	Daphniphyllum oldhami (Hemsl.) Rosenth.	Daphniphyllaceae Müll. Arg.	Daphniphyllum Blume
	2	Rhododendron nymphaeoides W. K. Hu	3.2	70	2	1*1			Ⅳ	Rubus henryi Hemsl. et Kuntze	Rosaceae	Rubus Linnaeus
	2	Rhododendron nymphaeoides W. K. Hu	1.5	75	1.6	0.5*1			Ⅳ	Fargesia spathacea Franch.	Poaceae	Fargesia Franchet
	2	Rhododendron nymphaeoides W. K. Hu	8.2	1.2	3	2*1			Ⅳ	Vaccinium mandarinorum Diels	Ericaceae	Vaccinium Linnaeus
	2	Lithocarpus megalophyllus Rehd.et Wils.	11.3	1.4	5.5	4*3			Ⅳ	Berberis wilsoniae Hemsl.	Berberidaceae	Berberis Linnaeus
	2	Ternstroemia gymnanthera (Wight et Arn.) Bedd.	5.7	1.5	3.2	2*2			Ⅳ	Tripterygium wilfordii Hook. f.	Celastraceae	Tripterygium J. D. Hooker
	2	Quercus engleriana Seem.	16	1.5	4.5	3*4			Ⅳ	Nothapodytes pittosporoides (Oliv.) Sleum.	Icacinaceae	Nothapodytes Blume
	2	Rhododendron nymphaeoides W. K. Hu	6.2	1	2.5	2*1			Ⅳ	Rhododendron mariesii Hemsl. et E. H. Wils.	Ericaceae	Rhododendron L.
	2	Rhododendron nymphaeoides W. K. Hu	5.8	1.2	2	1*1			Ⅳ	Cyclobalanopsis gambleana (A. Camus) Y. C. Hsu et H. W. Jen	Fagaceae	Quercus Linnaeus
	2	Lyonia ovalifolia (Wall.) Drude	9.7	2.8	4.3	2*3			Ⅳ	Osmanthus fragrans (Thunb.) Lour.	Oleaceae	Osmanthus Loureiro
	2	Lithocarpus hancei (Benth.) Rehd.	6.2	1.4	3.7	2*4			Ⅳ	Viburnum fordiae Hance	Adoxaceae	Viburnum Linnaeus
	2	Symplocos ramosissima Wall. ex G. Don	6.5	2	4.5	4*3			Ⅳ	Ficus sarmentosa var. impressa (Champ.) Corner	Moraceae	Ficus Linnaeus
	2	Rhododendron nymphaeoides W. K. Hu	4.1	65	2	1*1.5			Ⅳ	Gardneria multiflora Makino	Loganiaceae	Gardneria Wallich
	2	Rhododendron nymphaeoides W. K. Hu	5	1.1	2	1*1.5			Ⅳ	Quercus glauca Thunb.	Fagaceae	Quercus Linnaeus
	2	Rhododendron nymphaeoides W. K. Hu	1	50	2	1*1.5			Ⅳ	Acer davidii Franch.	Sapindaceae Juss.	Acer Linnaeus
	2	Symplocos ramosissima Wall. ex G. Don	6.7	1.5	3.6	2*1			Ⅳ	Symplocos sumuntia Buch.-Ham. ex D. Don	Symplocaceae	Symplocos Jacquin
	2	Vaccinium mandarinorum Diels	9.3	1.4	4	3*2			Ⅳ	Osmanthus delavayi Franch.	Oleaceae	Osmanthus Loureiro
	2	Vaccinium mandarinorum Diels	6.2	1.4	2.8	2*1.5			Ⅳ	Litsea cubeba (Lour.) Per.	Lauraceae	Litsea Lamarck
	3	Sorbus folgneri (C. K. Schneid.) Rehder	12.2	1.7	6.5	3*4			Ⅳ	Rubus corchorifolius L. f.	Rosaceae	Rubus Linnaeus
	3	Sorbus folgneri (C. K. Schneid.) Rehder	11.8	2	6.5	3*4			Ⅳ	Carex cruciata Wahlenb.	Cyperaceae	Carex Linnaeus
	3	Castanopsis chunii W. C. Cheng	37.3	1.5	4.6	3*4			Ⅳ	Camellia mairei var. lapidea (Y. C. Wu) Sealy	Theaceae	Camellia Linnaeus
	3	Castanopsis chunii W. C. Cheng	28.2	1.4	4.3	2*2			Ⅳ	Sorbus folgneri (C. K. Schneid.) Rehder	Rosaceae	Sorbus Linnaeus
	3	Taxus wallichiana var. chinensis (Pilg.) Florin	9.3	1.5	6.2	4*4			Ⅳ	Euonymus sanguineus Loes. ex Diels	Celastraceae	Euonymus Linnaeus
	3	Lyonia ovalifolia (Wall.) Drude	5.3	2.1	4.6	2*2			Ⅳ	Rhododendron nymphaeoides W. K. Hu	Ericaceae	Rhododendron L.
	3	Lyonia ovalifolia (Wall.) Drude	7.6	2.4	4.7	3*4			Ⅳ	Carex capilliformis Franch.	Cyperaceae	Carex Linnaeus
	3	Rhododendron nymphaeoides W. K. Hu	8.6	1.6	4.3	4*4			Ⅳ	Aucuba chinensis Benth.	Garryaceae Lindl.	Aucuba Thunberg
	3	Rhododendron nymphaeoides W. K. Hu	5.2	1.2	4	4*4			Ⅳ	Disporum cantoniense (Lour.) Merr.	Colchicaceae DC.	Disporum Salisbury ex D. Don
	3	Rhododendron nymphaeoides W. K. Hu	6.3	1	4.1	4*4			Ⅳ	Miscanthus floridulus (Labill.) Warburg ex K. Schumann	Poaceae	Miscanthus Andersson
	3	Rhododendron nymphaeoides W. K. Hu	4.7	1.2	3.8	4*4			Ⅳ	Acer oliverianum Pax	Sapindaceae Juss.	Acer Linnaeus
	3	Rhododendron nymphaeoides W. K. Hu	7.5	1.2	4.5	2*2			Ⅳ	Rubus mesogaeus Focke	Rosaceae	Rubus Linnaeus
	3	Rhododendron nymphaeoides W. K. Hu	21.1	1.5	4.3	4*4			Ⅳ	Eurya nitida Korth.	Pentaphylacaceae Engl.	Eurya Thunberg
	3	Rhododendron nymphaeoides W. K. Hu	7.5	1.2	3.8	2*2			Ⅳ	Pittosporum glabratum var. neriifolium Rehd.et Wils.	Pittosporaceae	Pittosporum Banks
	3	Symplocos ramosissima Wall. ex G. Don	5.8	1.5	3.8	2*2			Ⅳ	Mallotus microcarpus Pax et Hoffm.	Euphorbiaceae	Mallotus Loureiro
	3	Symplocos ramosissima Wall. ex G. Don	7.2	1.5	3.7	2*2			Ⅳ	Smilax microphylla C. H. Wright	Smilacaceae Vent.	Smilax Linnaeus
	3	Lyonia ovalifolia (Wall.) Drude	7.4	1.7	4	2*2			Ⅳ	Ficus heteromorpha Hemsl.	Moraceae	Ficus Linnaeus
	3	Rhododendron nymphaeoides W. K. Hu	8.1	1.2	1.9	1*1			Ⅳ	Lithocarpus hancei (Benth.) Rehd.	Fagaceae	Lithocarpus Blume
	3	Rhododendron nymphaeoides W. K. Hu	5.6	1.6	1.8	1*1			Ⅳ	Lyonia ovalifolia (Wall.) Drude	Ericaceae	Lyonia Nuttall
	3	Rhododendron nymphaeoides W. K. Hu	11.3	1.6	3.7	3*3			Ⅳ	Stachyurus chinensis Franch.	Stachyuraceae	Stachyurus Siebold et Zuccarini
	3	Rhododendron nymphaeoides W. K. Hu	6.3	1	2.3	3*3			Ⅳ	Hedera nepalensis var. sinensis (Tobler) Rehder	Araliaceae	Hedera Linnaeus
	3	Rhododendron nymphaeoides W. K. Hu	11.3	1	2.3	3*3			Ⅳ	Rubus chroosepalus var. araneosus Q. H. Chen et T. L. X	Rosaceae	Rubus Linnaeus
	3	Rhododendron nymphaeoides W. K. Hu	7.2	1.2	2.3	3*3
	4	Rhododendron nymphaeoides W. K. Hu	2.3	75	2	1*1
	4	Rhododendron nymphaeoides W. K. Hu	2.5	65	2.1	1*1
	4	Rhododendron nymphaeoides W. K. Hu	8.2	1.2	2.7	1*2
	4	Rhododendron nymphaeoides W. K. Hu	4	65	1.8	1*1
	4	Rhododendron nymphaeoides W. K. Hu	2.3	1	1.5	0.5*0.5
	4	Stranvaesia davidiana Decne.	12.3	1.6	5.3	4*4
	4	Lithocarpus megalophyllus Rehd.et Wils.	33.3	1.4	9.2	6*5
	4	Rhododendron nymphaeoides W. K. Hu	8.2	75	2.1	1*2
	4	Rhododendron nymphaeoides W. K. Hu	5	1.2	2.3	1*2
	4	Rhododendron nymphaeoides W. K. Hu	10.2	3.1	5.4	2*3
	4	Rhododendron nymphaeoides W. K. Hu	7.3	2.2	5.2	2*3
	4	Lithocarpus hancei (Benth.) Rehd.	9.5	1.6	4.3	2*2
	4	Lithocarpus hancei (Benth.) Rehd.	9.8	1.7	4.5	2*3
	4	Symplocos ramosissima Wall. ex G. Don	5.1	2.7	3.2	2*2
	4	Rhododendron nymphaeoides W. K. Hu	6.3	1.2	2	1*1
	4	Rhododendron nymphaeoides W. K. Hu	4.2	1.5	1.8	1*1
	4	Rhododendron nymphaeoides W. K. Hu	3.8	90	1.6	1*0.5
	4	Lithocarpus hancei (Benth.) Rehd.	11.3	2.1	4.7	3*4
	4	Sorbus folgneri (C. K. Schneid.) Rehder	8.3	2	5.7	3*4
	4	Rhododendron nymphaeoides W. K. Hu	2.7	80	1.9	1*1
	4	Rhododendron nymphaeoides W. K. Hu	2.7	60	2	1*2
	4	Michelia wilsonii subsp. szechuanica (Dandy) J. Li	10.3	2.2	7.1	2*3
	4	Michelia wilsonii subsp. szechuanica (Dandy) J. Li	6.2	2.2	6.8	2*1.5
	4	Lithocarpus hancei (Benth.) Rehd.	8.2	2.3	5.8	2*2
	4	Rhododendron nymphaeoides W. K. Hu	9.8	1.8	3.2	2*3
	4	Rhododendron nymphaeoides W. K. Hu	10.6	2.5	3	2*1
	4	Osmanthus fragrans (Thunb.) Lour.	5	1.7	2.1	0.5*1
	4	Osmanthus fragrans (Thunb.) Lour.	8.5	80	2.3	0.5*1

## Sheet: HTS Shrub and Herb layer
Shrub layer								Herb layer
quadrat	species	The number of plants	Ground diameter	Height of tree	coverage(%)			quadrat	species	The number of plants	Height of tree	coverage(%)
1	Fargesia spathacea Franch.	25	0.3	15	8			1	Cyrtomium omeiense Ching et Shing	3	10	5
1	Ternstroemia gymnanthera (Wight et Arn.) Bedd.	3	2.8	150	12
1	Symplocos ramosissima Wall. ex G. Don	1	2.5	120	6			2	Herbaceous plant
1	Smilax china L.	3	0.3	250	3			1	Cyrtomium omeiense Ching et Shing	3	10	5
1	Stranvaesia davidiana Decne.	3	1.8	250	6			3	Carex capilliformis Franch.	3	20	3
1	Acer oliverianum Pax	1	5	350	6			3	Cyrtomium omeiense Ching et Shing	2	5	0.5
1	Nothapodytes pittosporoides (Oliv.) Sleum.	4	1.8	100	15			3	Carex cruciata Wahlenb.	8	35	6
1	Quercus engleriana Seem.	1	2.6	100	2			4	Miscanthus floridulus (Labill.) Warburg ex K. Schumann	2	45	2
1	Rhododendron mariesii Hemsl. et E. H. Wils.	1	2.2	180	4			4	Carex capilliformis Franch.	45	15	8
1	Mallotus microcarpus Pax et Hoffm.	1	1.6	100	1.5			4	Corydalis bungeana Turcz.	5	3	0.5
1	Daphniphyllum oldhami (Hemsl.) Rosenth.	1	2.8	180	5			4	Disporum cantoniense (Lour.) Merr.	1	45	0.5
1	Lyonia ovalifolia (Wall.) Drude	3	1.2	100	2
1	Tripterygium wilfordii Hook. f.	1	1.2	500	6
1	Vaccinium japonicum var. sinicum (Nakai) Rehd.	5	0.6	50	5
1	Rubus corchorifolius L. f.	2	0.4	60	1.5
1	Litsea cubeba (Lour.) Per.	4	0.3	45	1.5
1	Osmanthus delavayi Franch.	1	1.8	150	4
1	Rhododendron nymphaeoides W. K. Hu	2	2.7	100	2
2	Fargesia spathacea Franch.	50	0.3	20	6
2	Ternstroemia gymnanthera (Wight et Arn.) Bedd.	1	2.2	90	3
2	Smilax china L.	4	0.3	250	5
2	Rhododendron simsii Planch.	1	1.2	100	3
2	Quercus engleriana Seem.	1	2.8	85	5
2	Quercus glauca Thunb.	1	1	75	8
2	Symplocos sumuntia Buch.-Ham. ex D. Don	1	1.6	100	5
2	Lyonia ovalifolia (Wall.) Drude	1	1.8	200	3
2	Lithocarpus hancei (Benth.) Rehd.	3	2	220	8
2	Machilus chuanchienensis S. K. Lee	2	0.8	40	0.5
2	Euonymus sanguineus Loes. ex Diels	1	1	110	1
2	Lithocarpus megalophyllus Rehd.et Wils.	2	1.2	100	2
2	Rhododendron nymphaeoides W. K. Hu	3	2	200	5
3	Fargesia spathacea Franch.	46	0.4	35	8
3	Smilax polycolea Warb.	6	0.3	200	5
3	Rhododendron nymphaeoides W. K. Hu	3	0.3	15	0.5
3	Lyonia ovalifolia (Wall.) Drude	2	2.6	170	3.5
3	Cyclobalanopsis gambleana (A. Camus) Y. C. Hsu et H. W. Jen	1	2	150	3.5
3	Ternstroemia gymnanthera (Wight et Arn.) Bedd.	1	0.6	70	1
3	Hedera nepalensis var. sinensis (Tobler) Rehder	1	0.2	70	0.5
3	Lithocarpus hancei (Benth.) Rehd.	3	0.8	45	0.5
3	Castanopsis chunii W. C. Cheng	1	0.5	50	1
3	Acer davidii Franch.	4	0.4	75	0.5
3	Quercus glauca Thunb.	2	2.5	120	3
3	Aucuba chinensis Benth.	1	0.8	150	1
3	Camellia mairei var. lapidea (Y. C. Wu) Sealy	1	3.2	250	3
3	Berberis wilsoniae Hemsl.	1	0.8	100	1
3	Viburnum fordiae Hance	2	0.8	100	1
3	Ficus sarmentosa var. impressa (Champ.) Corner	1	0.6	40	0.5
3	Pileostegia viburnoides Hook. f. et Thoms.	1	0.5	40	0.5
3	Gardneria multiflora Makino	1	0.2	3	0.5
3	Rhododendron simsii Planch.	4	1	75	3
3	Pittosporum glabratum var. neriifolium Rehd.et Wils.	2	0.6	70	1
3	Ilex chinensis Sims	1	1.2	70	1
3	Eurya nitida Korth.	1	5.5	550	5
4	Vaccinium japonicum var. sinicum (Nakai) Rehd.	5	0.2	15	0.5
4	Machilus chuanchienensis S. K. Lee	7	1.2	35	3
4	Rubus corchorifolius L. f.	1	0.3	60	0.5
4	Smilax microphylla C. H. Wright	8	0.3	15	0.5
4	Rhododendron simsii Planch.	4	2.6	160	35
4	Smilax china L.	1	0.3	25	0.5
4	Rubus setchuenensis Bureau et Franch.	1	0.4	40	0.5
4	Rubus mesogaeus Focke	1	0.2	25	0.5
4	Lithocarpus hancei (Benth.) Rehd.	2	0.6	45	1.5
4	Aucuba chinensis Benth.	1	0.3	30	0.5
4	Ficus heteromorpha Hemsl.	3	0.4	25	0.5
4	Actinidia rubricaulis var. coriacea (Finet et Gagnep.) C. F. Liang	1	0.8	200	1
4	Rubus chroosepalus var. araneosus Q. H. Chen et T. L. X	1	0.3	40	1
4	Rhododendron nymphaeoides W. K. Hu	1	0.1	15	0.5
4	Itea omeiensis Schneid.	1	0.2	15	0.5
4	Stachyurus chinensis Franch.	1	0.6	70	0.5
4	Rubus henryi Hemsl. et Kuntze	1	0.2	15	0.5
4	Rhododendron nymphaeoides W. K. Hu	5	2.5	200	8

## Sheet: HSC Shrub layer
Sample plot	quadrat	species	DBH (diameter at breast height)	clear bole height	Height of tree	Crown breadth		Community	species	Family	genus
HSC	1	Quercus phillyreoides A. Gray	18.5	1.6	5.3	5*6		Ⅱ	Cymbidium goeringii (Rchb. f.) Rchb. f.	Orchidaceae	Cymbidium Swartz
	1	Quercus phillyreoides A. Gray	16.5	1.3	2	4*3		Ⅱ	Euonymus myrianthus Hemsl.	Celastraceae	Euonymus Linnaeus
	1	Rhododendron nymphaeoides W. K. Hu	1.5	30	1	3*10		Ⅱ	Stachyurus obovatus (Rehd.) Hand.-Mazz.	Stachyuraceae	Stachyurus Siebold et Zuccarini
	1	Rhododendron nymphaeoides W. K. Hu	0.6	20	0.7	2*3		Ⅱ	Tilia tuan Szyszyl.	Malvaceae Juss.	Tilia Linnaeus
	1	Rhododendron nymphaeoides W. K. Hu	0.5	25	0.6	1*1		Ⅱ	Lindera prattii Gamble	Lauraceae	Lindera Thunberg
	1	Rhododendron nymphaeoides W. K. Hu	0.7	25	1	2*2.5		Ⅱ	Rubus faberi Focke	Rosaceae	Rubus Linnaeus
	1	Rhododendron nymphaeoides W. K. Hu	1	50	1.3	2*2		Ⅱ	Cotoneaster glaucophyllus Franch.	Rosaceae	Cotoneaster B. Ehrhart
	1	Rhododendron nymphaeoides W. K. Hu	0.2	8	0.5	2*1		Ⅱ	Pteris inaequalis Bak.	Pteridaceae	Pteris Linnaeus
	1	Rhododendron nymphaeoides W. K. Hu	0.4	8	0.6	1*1		Ⅱ	Taxus wallichiana var. chinensis (Pilg.) Florin	Taxaceae	Taxus Linnaeus
	1	Rhododendron nymphaeoides W. K. Hu	0.4	8	0.4	2*3		Ⅱ	Litsea elongata (Wall. ex Ness) Benth. et Hook. f.	Lauraceae	Litsea Lamarck
	1	Rhododendron nymphaeoides W. K. Hu	0.2	5	0.5	1*1		Ⅱ	Rubus henryi Hemsl. et Kuntze	Rosaceae	Rubus Linnaeus
	1	Rhododendron nymphaeoides W. K. Hu	0.5	5	0.8	2*2		Ⅱ	Fargesia spathacea Franch.	Poaceae	Fargesia Franchet
	2	Carpinus rupestris A. Camus	8.5	1.5	6	2*2.5		Ⅱ	Cyclobalanopsis gambleana (A. Camus) Y. C. Hsu et H. W. Jen	Fagaceae	Quercus Linnaeus
	2	Carpinus rupestris A. Camus	6.5	1.2	5	2*2.5		Ⅱ	Pteridium revolutum (Blume) Nakai	Dennstaedtiaceae Lotsy	Pteridium Scopoli
	2	Quercus phillyreoides A. Gray	16.5	1.6	4	2.*2.5		Ⅱ	Lonicera ligustrina Wall.	Caprifoliaceae	Lonicera Linnaeus
	2	Rhododendron nymphaeoides W. K. Hu	1.7	50	1.6	5*3		Ⅱ	Ficus sarmentosa var. impressa (Champ.) Corner	Moraceae	Ficus Linnaeus
	2	Rhododendron nymphaeoides W. K. Hu	0.4	30	0.4	0.1*0.1		Ⅱ	Dendropanax dentiger (Harms) Merr.	Araliaceae	Dendropanax Decne. et Planch.
	2	Rhododendron nymphaeoides W. K. Hu	0.8	35	0.8	3*4		Ⅱ	Viburnum cylindricum Buch.-Ham. ex D. Don	Adoxaceae	Viburnum Linnaeus
	2	Rhododendron nymphaeoides W. K. Hu	0.6	30	0.6	1*2		Ⅱ	Rhododendron nymphaeoides W. K. Hu	Ericaceae	Rhododendron L.
	2	Rhododendron nymphaeoides W. K. Hu	0.2	20	0.3	1*1		Ⅱ	Carex capilliformis Franch.	Cyperaceae	Carex Linnaeus
	2	Rhododendron nymphaeoides W. K. Hu	0.2	20	0.2	1*1		Ⅱ	Schefflera delavayi (Franch.) Harms	Araliaceae	Schefflera J. R. Forster et G. Forster
	2	Rhododendron nymphaeoides W. K. Hu	1	35	1.1	3*4		Ⅱ	Distylium racemosum Siebold et Zucc.	Hamamelidaceae	Distylium Siebold et Zuccarini
	2	Rhododendron nymphaeoides W. K. Hu	0.3	8	0.3	1*1		Ⅱ	Quercus phillyreoides A. Gray	Fagaceae	Quercus Linnaeus
	2	Rhododendron nymphaeoides W. K. Hu	1	25	1.2	3*5		Ⅱ	Ophiopogon japonicus (L. f.) Ker Gawl.	Asparagaceae Juss.	Ophiopogon Ker Gawler
	2	Rhododendron nymphaeoides W. K. Hu	0.8	25	0.6	3*4		Ⅱ	Machilus microcarpa Hemsl .	Lauraceae	Machilus Nees
	2	Rhododendron nymphaeoides W. K. Hu	0.4	25	0.5	1*2		Ⅱ	Carpinus rupestris A. Camus	Betulaceae	Carpinus Linnaeus
	2	Rhododendron nymphaeoides W. K. Hu	0.4	25	0.4	1*2		Ⅱ	Zanthoxylum dimorphophyllum Hemsl.	Rutaceae	Zanthoxylum L.
	2	Rhododendron nymphaeoides W. K. Hu	0.6	35	0.8	3*4		Ⅱ	Epimedium brevicornu Maxim.	Berberidaceae	Epimedium Linnaeus
	3	Carpinus rupestris A. Camus	6.5	1.8	5	2*2.5		Ⅱ	Lithocarpus hancei (Benth.) Rehd.	Fagaceae	Lithocarpus Blume
	3	Quercus phillyreoides A. Gray	16.5	1.8	4	2.*2.5		Ⅱ	Carpinus pubescens Burk.	Betulaceae	Carpinus Linnaeus
	3	Distylium racemosum Siebold et Zucc.	16.8	1.5	5	4*4		Ⅱ	Vaccinium dunalianum Wight	Ericaceae	Vaccinium Linnaeus
	3	Rhododendron nymphaeoides W. K. Hu	0.5	40	0.6	2*3
	3	Rhododendron nymphaeoides W. K. Hu	0.4	20	0.5	2*3
	3	Rhododendron nymphaeoides W. K. Hu	0.6	30	0.5	2*3
	3	Rhododendron nymphaeoides W. K. Hu	0.4	25	0.3	1*2
	3	Rhododendron nymphaeoides W. K. Hu	1	35	0.8	3*4
	3	Rhododendron nymphaeoides W. K. Hu	0.6	35	0.4	2*4
	3	Rhododendron nymphaeoides W. K. Hu	0.4	20	0.3	2*3
	3	Rhododendron nymphaeoides W. K. Hu	0.8	25	1.1	3*3
	3	Rhododendron nymphaeoides W. K. Hu	0.8	25	0.9	3*4
	3	Rhododendron nymphaeoides W. K. Hu	0.4	25	0.4	2*3
	3	Rhododendron nymphaeoides W. K. Hu	0.2	25	0.3	1*1
	3	Rhododendron nymphaeoides W. K. Hu	0.8	25	0.7	3*3
	3	Rhododendron nymphaeoides W. K. Hu	0.7	25	0.9	4*3
	3	Rhododendron nymphaeoides W. K. Hu	0.8	25	0.4	2*5
	3	Rhododendron nymphaeoides W. K. Hu	0.6	25	0.3	3*2
	3	Rhododendron nymphaeoides W. K. Hu	0.6	35	0.5	2*3
	3	Rhododendron nymphaeoides W. K. Hu	1	35	1.2	4*5
	3	Rhododendron nymphaeoides W. K. Hu	0.4	20	0.4	2*2
	3	Rhododendron nymphaeoides W. K. Hu	0.6	30	0.5	2*3
	4	Distylium racemosum Siebold et Zucc.	20.4	1.8	5	4*4
	4	Carpinus rupestris A. Camus	7.6	1.5	6	1.5*1
	4	Carpinus pubescens Burk.	6	1	5	2*2.5
	4	Rhododendron nymphaeoides W. K. Hu	0.5	25	0.6	2*4
	4	Rhododendron nymphaeoides W. K. Hu	0.6	25	0.7	4*3
	4	Rhododendron nymphaeoides W. K. Hu	0.2	25	0.3	1*1
	4	Rhododendron nymphaeoides W. K. Hu	0.4	25	0.4	1*3
	4	Rhododendron nymphaeoides W. K. Hu	0.6	25	0.7	3*5
	4	Rhododendron nymphaeoides W. K. Hu	1	35	1	3*4
	4	Rhododendron nymphaeoides W. K. Hu	0.6	25	0.5	3*4
	4	Rhododendron nymphaeoides W. K. Hu	1	35	1.3	4*5
	4	Rhododendron nymphaeoides W. K. Hu	0.4	30	0.5	2*3
	4	Rhododendron nymphaeoides W. K. Hu	0.3	30	0.3	1*1
	4	Rhododendron nymphaeoides W. K. Hu	0.4	25	0.4	3*2
	4	Rhododendron nymphaeoides W. K. Hu	1.2	40	1	3*5

## Sheet: HSC Shrub and Herb layer
Shrub layer								Herb layer
quadrat	species	The number of plants	Ground diameter	Height of tree	coverage(%)			quadrat	species	The number of plants	Height of tree	coverage(%)
1	Fargesia spathacea Franch.	180	0.3	100	60			1	Carex capilliformis Franch.	55	30	20
1	Carpinus rupestris A. Camus	1	2.8	180	5			1	Epimedium brevicornu Maxim.	20	25	8
1	Quercus phillyreoides A. Gray	3	1.2	110	8			1	Cymbidium goeringii (Rchb. f.) Rchb. f.	2	35	1
1	Distylium racemosum Siebold et Zucc.	1	2.8	250	6			1	Pteridium revolutum (Blume) Nakai	3	60	10
1	Lindera prattii Gamble	2	1.1	45	1			2	Carex capilliformis Franch.	30	30	18
1	Vaccinium dunalianum Wight	3	0.6	50	2			2	Ophiopogon japonicus (L. f.) Ker Gawl.	4	25	2
1	Cyclobalanopsis gambleana (A. Camus) Y. C. Hsu et H. W. Jen	4	1.3	120	15			2	Epimedium brevicornu Maxim.	15	25	6
1	Stachyurus obovatus (Rehd.) Hand.-Mazz.	2	0.5	35	1			2	Pteridium revolutum (Blume) Nakai	8	10	2
1	Rubus faberi Focke	3	0.4	55	2			2	Pteris inaequalis Baker	2	8	1
1	Cotoneaster glaucophyllus Franch.	1	0.6	60	1			3	Carex capilliformis Franch.	30	30	18
1	Viburnum cylindricum Buch.-Ham. ex D. Don	1	0.3	35	0.5			3	Pteridium revolutum (Blume) Nakai	8	10	2
1	Rhododendron nymphaeoides W. K. Hu	8	0.6	60	12			3	Pteris inaequalis Baker	2	8	1
2	Fargesia spathacea Franch.	150	0.4	120	40			4	Carex capilliformis Franch.	30	30	18
2	Cotoneaster glaucophyllus Franch.	2	1.3	150	4			4	Pteris inaequalis Baker	2	8	1
2	Carpinus rupestris A. Camus	4	2	200	15
2	Dendropanax dentiger (Harms) Merr.	3	3.5	180	5
2	Schefflera delavayi (Franch.) Harms	1	2.2	70	4
2	Zanthoxylum dimorphophyllum Hemsl.	3	1.3	140	3
2	Machilus microcarpa Hemsl .	3	2.5	200	10
2	Rhododendron nymphaeoides W. K. Hu	10	0.5	50	12
3	Quercus phillyreoides A. Gray	5	1	70	3
3	Tilia tuan Szyszyl.	1	4	300	4
3	Stachyurus obovatus (Rehd.) Hand.-Mazz.	2	0.3	40	0.5
3	Taxus wallichiana var. chinensis (Pilg.) Florin	2	0.8	50	1
3	Lonicera ligustrina Wall.	2	0.4	30	0.5
3	Vaccinium dunalianum Wight	2	0.4	40	1
3	Lithocarpus hancei (Benth.) Rehd.	1	1	150	2
3	Rhododendron nymphaeoides W. K. Hu	19	0.5	50	20
4	Carpinus pubescens Burk.	2	4.5	400	5
4	Lindera prattii Gamble	1	2.5	120	1
4	Ficus sarmentosa var. impressa (Champ.) Corner	2	0.3	150	2
4	Rubus faberi Focke	3	0.3	60	2
4	Euonymus myrianthus Hemsl.	2	0.4	120	1
4	Rubus henryi Hemsl. et Kuntze	2	0.2	45	0.5
4	Litsea elongata (Wall. ex Ness) Benth. et Hook. f.	2	0.8	120	3
4	Rhododendron nymphaeoides W. K. Hu	15	0.5	50	15
