# Supplementary material for: Community Characteristics and Population Dynamics of an Endangered Rhododendron nymphaeoides
Source: Ecol Evol. 2025 Apr 10;15(4):e71268. doi: 10.1002/ece3.71268 (PMC11985896; doi:10.1002/ece3.71268)
Supplement: Supplementary file 2 — Table S2. Population survey data of Rhododendron nymphaeoides. [file ECE3-15-e71268-s002.xlsx]

## Sheet: LSK population
Sample plot	quadrat	species	DBH (diameter at breast height)	Height of tree	Crown breadth			Age	Number of individuals
LSK	1	Rhododendron nymphaeoides	8.8	4.5	4*3			Ⅰ	21
	2	Rhododendron nymphaeoides	3.9	4	3*3			Ⅱ	10
	3	Rhododendron nymphaeoides	6.9	4.5	2*3			Ⅲ	12
	4	Rhododendron nymphaeoides	4.5	4	2*2			Ⅳ	36
	5	Rhododendron nymphaeoides	7.8	4.6	2*2			Ⅴ	8
	6	Rhododendron nymphaeoides	13.3	5.2	4*4			Ⅵ	4
	7	Rhododendron nymphaeoides	3.4	3	1*2			Ⅶ	3
	8	Rhododendron nymphaeoides	9.8	6.2	3*4			total	94
	9	Rhododendron nymphaeoides	13.8	6.5	4*4
	10	Rhododendron nymphaeoides	5.2	4.8	1*2
	11	Rhododendron nymphaeoides	6.4	3	1*2
	12	Rhododendron nymphaeoides	6.9	5.6	2*4
	13	Rhododendron nymphaeoides	5.7	5.5	2*3
	14	Rhododendron nymphaeoides	10	5.5	2*4
	15	Rhododendron nymphaeoides	6.7	5	2*2
	16	Rhododendron nymphaeoides	4.4	5.1	1*2
	17	Rhododendron nymphaeoides	7.3	5.4	2*3
	18	Rhododendron nymphaeoides	7.5	3	2*3
	19	Rhododendron nymphaeoides	5.6	4.2	1*2
	20	Rhododendron nymphaeoides	3.7	4	2*3
	21	Rhododendron nymphaeoides	6.4	3.5	4*3
	22	Rhododendron nymphaeoides	5.1	2.7	1*2
	23	Rhododendron nymphaeoides	4.8	3.2	1*2
	24	Rhododendron nymphaeoides	4.5	3	3*2
	25	Rhododendron nymphaeoides	6.6	4.5	4*3
	26	Rhododendron nymphaeoides	6.5	5.5	3*2
	27	Rhododendron nymphaeoides	4.8	3	2*1.5
	28	Rhododendron nymphaeoides	5.1	4	4*3
	29	Rhododendron nymphaeoides	4.3	5.2	2*2
	30	Rhododendron nymphaeoides	5.5	5.3	2*3
	31	Rhododendron nymphaeoides	6.9	5.5	3*3
	32	Rhododendron nymphaeoides	8.3	4.8	2*3
	33	Rhododendron nymphaeoides	6.3	4.7	1*2
	34	Rhododendron nymphaeoides	11.6	5	2*3
	35	Rhododendron nymphaeoides	9.2	5	2*3
	36	Rhododendron nymphaeoides	5.9	4.7	2*2
	37	Rhododendron nymphaeoides	8	5	2*3
	38	Rhododendron nymphaeoides	9.7	5.5	2*3
	39	Rhododendron nymphaeoides	7.6	4.8	2*3
	40	Rhododendron nymphaeoides	6.7	4.2	2*2
	41	Rhododendron nymphaeoides	6.4	4.3	1*2
	42	Rhododendron nymphaeoides	6.6	5	2*3
	43	Rhododendron nymphaeoides	7.3	5	2*3
	44	Rhododendron nymphaeoides	3.4	5	2*1
	45	Rhododendron nymphaeoides	4.6	5	3*4
	46	Rhododendron nymphaeoides	13.4	6.2	4*4
	47	Rhododendron nymphaeoides	3.9	3	1*2
	48	Rhododendron nymphaeoides	6	2.3	4*2
	49	Rhododendron nymphaeoides	5.6	2.4	2*3
	50	Rhododendron nymphaeoides	8.2	2	1.5*1
	51	Rhododendron nymphaeoides	4.8	3	2*3
	52	Rhododendron nymphaeoides	4.4	3.5	2*3
	53	Rhododendron nymphaeoides	7.8	4.5	3*4
	54	Rhododendron nymphaeoides	9.7	4	4*5
	55	Rhododendron nymphaeoides	3.6	3.8	2*2
	56	Rhododendron nymphaeoides	3.8	3.4	2*2
	57	Rhododendron nymphaeoides	0.5	0.25	1.5*1
	58	Rhododendron nymphaeoides	0.5	0.25	1.5*1
	59	Rhododendron nymphaeoides	0.5	0.25	1.5*1
	60	Rhododendron nymphaeoides	0.5	0.25	1.5*1
	61	Rhododendron nymphaeoides	0.5	0.25	1.5*1
	62	Rhododendron nymphaeoides	0.5	0.25	1.5*1
	63	Rhododendron nymphaeoides	0.5	0.25	1.5*1
	64	Rhododendron nymphaeoides	0.5	0.25	1.5*1
	65	Rhododendron nymphaeoides	0.5	0.25	1.5*1
	66	Rhododendron nymphaeoides	0.5	0.25	1.5*1
	67	Rhododendron nymphaeoides	2	1	1.5*1
	68	Rhododendron nymphaeoides	2	1	1.5*1
	69	Rhododendron nymphaeoides	2	1	1.5*1
	70	Rhododendron nymphaeoides	0.5	0.3	1.5*1
	71	Rhododendron nymphaeoides	0.5	0.3	1.5*1
	72	Rhododendron nymphaeoides	0.5	0.3	1.5*1
	73	Rhododendron nymphaeoides	0.5	0.3	1.5*1
	74	Rhododendron nymphaeoides	0.5	0.3	1.5*1
	75	Rhododendron nymphaeoides	0.5	0.3	1.5*1
	76	Rhododendron nymphaeoides	0.5	0.3	1.5*1
	77	Rhododendron nymphaeoides	0.5	0.35	1.5*1
	78	Rhododendron nymphaeoides	0.5	0.35	1.5*1
	79	Rhododendron nymphaeoides	0.5	0.35	1.5*1
	80	Rhododendron nymphaeoides	0.5	0.35	1.5*1
	81	Rhododendron nymphaeoides	21.4	7	2*3
	82	Rhododendron nymphaeoides	15.6	6	2*3
	83	Rhododendron nymphaeoides	18.7	6.5	2*3
	84	Rhododendron nymphaeoides	22.7	7.5	2*3
	85	Rhododendron nymphaeoides	0.8	0.65	1.5*1
	86	Rhododendron nymphaeoides	0.8	0.65	1.5*1
	87	Rhododendron nymphaeoides	1.2	0.75	1.5*1
	88	Rhododendron nymphaeoides	1.2	0.75	1.5*1
	89	Rhododendron nymphaeoides	1.5	0.8	1.5*1
	90	Rhododendron nymphaeoides	1.5	0.8	1.5*1
	91	Rhododendron nymphaeoides	1.5	0.8	1.5*1
	92	Rhododendron nymphaeoides	17.8	6.5	2*3
	93	Rhododendron nymphaeoides	20.8	6.5	2*3
	94	Rhododendron nymphaeoides	16.4	6	2*3

## Sheet: HSC population
Sample plot	quadrat	species	DBH (diameter at breast height)	Height of tree	Crown breadth					Age	Number of individuals
HSC	1	Rhododendron nymphaeoides	1.5	1	1*0.5					Ⅰ	25
	2	Rhododendron nymphaeoides	0.6	0.7	1*0.5					Ⅱ	29
	3	Rhododendron nymphaeoides	0.5	0.6	1*0.5					Ⅲ	6
	4	Rhododendron nymphaeoides	0.7	1	1*0.5					Ⅳ	6
	5	Rhododendron nymphaeoides	1	1.3	1*0.5					Ⅴ	3
	6	Rhododendron nymphaeoides	0.2	0.45	1*0.5					Ⅵ	2
	7	Rhododendron nymphaeoides	0.4	0.6	1*0.5					Ⅶ	0
	8	Rhododendron nymphaeoides	0.4	0.4	1*0.5					total	71
	9	Rhododendron nymphaeoides	0.2	0.45	1*0.5
	10	Rhododendron nymphaeoides	0.5	0.8	1*0.5
	11	Rhododendron nymphaeoides	1.7	1.6	1*0.5
	12	Rhododendron nymphaeoides	0.4	0.35	1*0.5
	13	Rhododendron nymphaeoides	0.8	0.8	1*0.5
	14	Rhododendron nymphaeoides	0.6	0.6	1*0.5
	15	Rhododendron nymphaeoides	0.2	0.3	1*0.5
	16	Rhododendron nymphaeoides	0.2	0.2	1*0.5
	17	Rhododendron nymphaeoides	1	1.1	1*0.5
	18	Rhododendron nymphaeoides	0.3	0.3	1*0.5
	19	Rhododendron nymphaeoides	1	1.2	1*0.5
	20	Rhododendron nymphaeoides	0.8	0.6	1*0.5
	21	Rhododendron nymphaeoides	0.4	0.5	1*0.5
	22	Rhododendron nymphaeoides	0.4	0.4	1*0.5
	23	Rhododendron nymphaeoides	0.6	0.8	1*0.5
	24	Rhododendron nymphaeoides	0.5	0.6	1*0.5
	25	Rhododendron nymphaeoides	0.4	0.5	1*0.5
	26	Rhododendron nymphaeoides	0.6	0.5	1*0.5
	27	Rhododendron nymphaeoides	0.4	0.3	1*0.5
	28	Rhododendron nymphaeoides	1	0.8	1*0.5
	29	Rhododendron nymphaeoides	0.6	0.4	1*0.5
	30	Rhododendron nymphaeoides	0.4	0.3	1*0.5
	31	Rhododendron nymphaeoides	0.8	1.1	1*0.5
	32	Rhododendron nymphaeoides	0.8	0.9	1*0.5
	33	Rhododendron nymphaeoides	0.4	0.4	1*0.5
	34	Rhododendron nymphaeoides	0.2	0.3	1*0.5
	35	Rhododendron nymphaeoides	0.8	0.7	1*0.5
	36	Rhododendron nymphaeoides	0.7	0.9	1*0.5
	37	Rhododendron nymphaeoides	0.8	0.4	1*0.5
	38	Rhododendron nymphaeoides	0.6	0.3	1*0.5
	39	Rhododendron nymphaeoides	0.6	0.5	1*0.5
	40	Rhododendron nymphaeoides	1	1.2	1*0.5
	41	Rhododendron nymphaeoides	0.4	0.4	1*0.5
	42	Rhododendron nymphaeoides	0.6	0.5	1*0.5
	43	Rhododendron nymphaeoides	0.5	0.6	1*0.5
	44	Rhododendron nymphaeoides	0.6	0.7	1*0.5
	45	Rhododendron nymphaeoides	0.2	0.3	1*0.5
	46	Rhododendron nymphaeoides	0.4	0.35	1*0.5
	47	Rhododendron nymphaeoides	0.6	0.7	1*0.5
	48	Rhododendron nymphaeoides	1	1	1*0.5
	49	Rhododendron nymphaeoides	0.6	0.5	1*0.5
	50	Rhododendron nymphaeoides	1	1.3	1*0.5
	51	Rhododendron nymphaeoides	0.4	0.5	1*0.5
	52	Rhododendron nymphaeoides	0.3	0.3	1*0.5
	53	Rhododendron nymphaeoides	0.4	0.4	1*0.5
	54	Rhododendron nymphaeoides	1.2	1	1*0.5
	55	Rhododendron nymphaeoides	12.6	3.5	2*2
	56	Rhododendron nymphaeoides	14.7	4.5	2*2
	57	Rhododendron nymphaeoides	8.6	3	2*2
	58	Rhododendron nymphaeoides	2.7	1.5	1*0.5
	59	Rhododendron nymphaeoides	3.2	1.5	1*0.5
	60	Rhododendron nymphaeoides	3.2	1.4	1*0.5
	61	Rhododendron nymphaeoides	3.5	1.5	1*0.5
	62	Rhododendron nymphaeoides	3.8	1.6	1*0.5
	63	Rhododendron nymphaeoides	3.8	1.5	1*0.5
	64	Rhododendron nymphaeoides	5.2	1.5	2*2
	65	Rhododendron nymphaeoides	6.5	1.6	2*2
	66	Rhododendron nymphaeoides	7.8	1.6	2*2
	67	Rhododendron nymphaeoides	8.2	1.4	2*2
	68	Rhododendron nymphaeoides	8.6	1.6	2*2
	69	Rhododendron nymphaeoides	15.4	4.5	2*2
	70	Rhododendron nymphaeoides	9.7	3.5	2*2
	71	Rhododendron nymphaeoides	10.4	3.5	2*2

## Sheet: LZH population
Sample plot	quadrat	species	DBH (diameter at breast height)	Height of tree	Crown breadth				Age	Number of individuals
LZH	1	Rhododendron nymphaeoides	9.7	4.6	1*2				Ⅰ	6
	2	Rhododendron nymphaeoides	5.7	5.2	1*2				Ⅱ	2
	3	Rhododendron nymphaeoides	9	4.3	2*1				Ⅲ	12
	4	Rhododendron nymphaeoides	7.6	2.3	1*1				Ⅳ	26
	5	Rhododendron nymphaeoides	6.9	5.2	1*1				Ⅴ	6
	6	Rhododendron nymphaeoides	4.2	4.8	1*2				Ⅵ	2
	7	Rhododendron nymphaeoides	5.9	3.7	1*2				Ⅶ	3
	8	Rhododendron nymphaeoides	6.3	5.4	1*2				total	57
	9	Rhododendron nymphaeoides	10.5	4.8	2*1
	10	Rhododendron nymphaeoides	2.5	4.2	2*1
	11	Rhododendron nymphaeoides	6.9	3.5	1*2
	12	Rhododendron nymphaeoides	5.7	4.2	1*2
	13	Rhododendron nymphaeoides	1.3	1	0.1*0.2
	14	Rhododendron nymphaeoides	2.6	1.2	0.3*0.4
	15	Rhododendron nymphaeoides	3.3	3.1	1*1
	16	Rhododendron nymphaeoides	6.9	4.1	1*2
	17	Rhododendron nymphaeoides	5.6	3.9	1*2
	18	Rhododendron nymphaeoides	8	3.6	1*1
	19	Rhododendron nymphaeoides	6.6	3.7	1*1
	20	Rhododendron nymphaeoides	6.9	3.7	1*1
	21	Rhododendron nymphaeoides	6.3	3.6	1*1
	22	Rhododendron nymphaeoides	7.4	4.2	1*2
	23	Rhododendron nymphaeoides	8.1	4.3	1*2
	24	Rhododendron nymphaeoides	7.2	4.2	1*2
	25	Rhododendron nymphaeoides	7.1	3.8	1*2
	26	Rhododendron nymphaeoides	10.9	3.8	1*2
	27	Rhododendron nymphaeoides	3.5	3.2	1*2
	28	Rhododendron nymphaeoides	7.2	3.1	1*2
	29	Rhododendron nymphaeoides	4.7	1.9	1*2
	30	Rhododendron nymphaeoides	4.3	1.8	1*1
	31	Rhododendron nymphaeoides	5.7	3.5	1*1
	32	Rhododendron nymphaeoides	2.3	3.7	1*2
	33	Rhododendron nymphaeoides	8.1	3.9	1*2
	34	Rhododendron nymphaeoides	7.5	2.1	1*1
	35	Rhododendron nymphaeoides	5.4	2.3	1*1
	36	Rhododendron nymphaeoides	5.3	2.2	1*1
	37	Rhododendron nymphaeoides	3.6	1.7	1*1
	38	Rhododendron nymphaeoides	2.3	1.8	1*1
	39	Rhododendron nymphaeoides	1.3	1.1	0.2*0.1
	40	Rhododendron nymphaeoides	2.3	1	0.2*0.1
	41	Rhododendron nymphaeoides	3.8	1.9	1*1
	42	Rhododendron nymphaeoides	2.3	1.9	1*1
	43	Rhododendron nymphaeoides	8.8	2.5	2*2
	44	Rhododendron nymphaeoides	0.4	30	1*1
	45	Rhododendron nymphaeoides	0.3	25	1*1
	46	Rhododendron nymphaeoides	0.5	35	1*1
	47	Rhododendron nymphaeoides	0.5	35	1*1
	48	Rhododendron nymphaeoides	0.5	35	1*1
	49	Rhododendron nymphaeoides	0.5	35	1*1
	50	Rhododendron nymphaeoides	12.4	4.5	2*2
	51	Rhododendron nymphaeoides	10.8	4.5	2*2
	52	Rhododendron nymphaeoides	10.6	4.5	2*2
	53	Rhododendron nymphaeoides	15.7	5	2*2
	54	Rhododendron nymphaeoides	16.8	5.5	2*2
	55	Rhododendron nymphaeoides	19.7	5.5	2*2
	56	Rhododendron nymphaeoides	20.3	6	2*2
	57	Rhododendron nymphaeoides	20.8	6	2*2

## Sheet: HTS population
Sample plot	quadrat	species	DBH (diameter at breast height)	Height of tree	Crown breadth			Age	Number of individuals
HTS	1	Rhododendron nymphaeoides	8.3	1.9	1*1			Ⅰ	4
	2	Rhododendron nymphaeoides	7.8	1.8	1*0.5			Ⅱ	2
	3	Rhododendron nymphaeoides	5.3	1.6	1*0.5			Ⅲ	13
	4	Rhododendron nymphaeoides	2.7	1	1*1			Ⅳ	26
	5	Rhododendron nymphaeoides	2.7	1	1*1			Ⅴ	7
	6	Rhododendron nymphaeoides	7.5	1	1.5*1.5			Ⅵ	11
	7	Rhododendron nymphaeoides	7.3	2.5	1*1			Ⅶ	3
	8	Rhododendron nymphaeoides	5.6	2	1*1.5			total	66
	9	Rhododendron nymphaeoides	6.5	3	2*1
	10	Rhododendron nymphaeoides	2.8	2	1*1
	11	Rhododendron nymphaeoides	3.2	2	1*1
	12	Rhododendron nymphaeoides	1.5	1.6	0.5*1
	13	Rhododendron nymphaeoides	8.2	3	2*1
	14	Rhododendron nymphaeoides	6.2	2.5	2*1
	15	Rhododendron nymphaeoides	5.8	2	1*1
	16	Rhododendron nymphaeoides	4.1	2	1*1.5
	17	Rhododendron nymphaeoides	5	2	1*1.5
	18	Rhododendron nymphaeoides	1	2	1*1.5
	19	Rhododendron nymphaeoides	8.6	4.3	4*4
	20	Rhododendron nymphaeoides	5.2	4	4*4
	21	Rhododendron nymphaeoides	6.3	4.1	4*4
	22	Rhododendron nymphaeoides	4.7	3.8	4*4
	23	Rhododendron nymphaeoides	7.5	4.5	2*2
	24	Rhododendron nymphaeoides	21.1	7.5	4*4
	25	Rhododendron nymphaeoides	7.5	3.8	2*2
	26	Rhododendron nymphaeoides	8.1	1.9	1*1
	27	Rhododendron nymphaeoides	5.6	1.8	1*1
	28	Rhododendron nymphaeoides	11.3	3.7	3*3
	29	Rhododendron nymphaeoides	6.3	2.3	3*3
	30	Rhododendron nymphaeoides	11.3	2.3	3*3
	31	Rhododendron nymphaeoides	0.3	0.3
	32	Rhododendron nymphaeoides	0.3	0.3
	33	Rhododendron nymphaeoides	0.3	0.3
	34	Rhododendron nymphaeoides	7.2	2.3	3*3
	35	Rhododendron nymphaeoides	2.3	2	1*1
	36	Rhododendron nymphaeoides	2.5	2.1	1*1
	37	Rhododendron nymphaeoides	8.2	2.7	1*2
	38	Rhododendron nymphaeoides	4	1.8	1*1
	39	Rhododendron nymphaeoides	2.3	1.5	0.5*0.5
	40	Rhododendron nymphaeoides	8.2	2.1	1*2
	41	Rhododendron nymphaeoides	5	2.3	1*2
	42	Rhododendron nymphaeoides	10.2	5.4	2*3
	43	Rhododendron nymphaeoides	7.3	5.2	2*3
	44	Rhododendron nymphaeoides	6.3	2	1*1
	45	Rhododendron nymphaeoides	4.2	1.8	1*1
	46	Rhododendron nymphaeoides	3.8	1.6	1*0.5
	47	Rhododendron nymphaeoides	2.7	1.9	1*1
	48	Rhododendron nymphaeoides	2.7	2	1*2
	49	Rhododendron nymphaeoides	9.8	3.2	2*3
	50	Rhododendron nymphaeoides	10.6	3	2*1
	51	Rhododendron nymphaeoides	0.2	0.2	1*0.5
	52	Rhododendron nymphaeoides	12.5	5.5	2*1
	53	Rhododendron nymphaeoides	13.4	5.5	2*1
	54	Rhododendron nymphaeoides	14.8	5.5	2*1
	55	Rhododendron nymphaeoides	15.6	5.5	2*1
	56	Rhododendron nymphaeoides	15.3	6	2*1
	57	Rhododendron nymphaeoides	16.4	6	2*1
	58	Rhododendron nymphaeoides	16.8	6	2*1
	59	Rhododendron nymphaeoides	17.2	6.5	2*1
	60	Rhododendron nymphaeoides	17.5	6.5	2*1
	61	Rhododendron nymphaeoides	18.4	6.5	2*1
	62	Rhododendron nymphaeoides	18.6	6.5	2*1
	63	Rhododendron nymphaeoides	18.5	7	2*1
	64	Rhododendron nymphaeoides	15.7	7	2*1
	65	Rhododendron nymphaeoides	20.1	7.5	2*1
	66	Rhododendron nymphaeoides	20.8	7.5	2*1
